# Supplementary material for: Layered Double Hydroxide Nanocomposite Coatings for Improved Flame Retardancy of Polyethylene-Based Copolymers
Source: Polymers (Basel). 2025 Nov 29;17(23):3189. doi: 10.3390/polym17233189 (PMC12694297; doi:10.3390/polym17233189)
Supplement: Supplementary file 1 [file polymers-17-03189-s001.zip]

Archive with 1 entries (1 files):
- polymers-3987465-supplementary.pdf
